# Supplementary material for: Determining Reproductive Parameters, which Contribute to Variation in Yield of Olive Trees from Different Cultivars, Irrigation Regimes, Age and Location
Source: Plants (Basel). 2022 Sep 16;11(18):2414. doi: 10.3390/plants11182414 (PMC9504372; doi:10.3390/plants11182414)
Supplement: Supplementary file 1 [file plants-11-02414-s001.zip]

Archive with 1 entries (1 files):
- plants-1869298-supplementary.pdf
